# Supplementary material for: Identification and Ranking of Binding Sites from Structural Ensembles: Application to SARS-CoV-2
Source: Viruses. 2024 Oct 22;16(11):1647. doi: 10.3390/v16111647 (PMC11599001; doi:10.3390/v16111647)
Supplement: Supplementary file 1 [file viruses-16-01647-s001.zip]

Archive with 3 entries (3 files):
- .DS_Store
- seeds.csv
- SupplementaryInfo_v6.pdf
