# Supplementary material for: Identification and Ranking of Binding Sites from Structural Ensembles: Application to SARS-CoV-2
Source: Viruses. 2024 Oct 22;16(11):1647. doi: 10.3390/v16111647 (PMC11599001; doi:10.3390/v16111647)
Supplement: Supplementary file 1 [file viruses-16-01647-s001.zip › seeds.csv]

132242
389327
646412
903497
1160582
1417667
1674752
1931837
2188922
2446007
2703092
2960177
3217262
3474347
3731432
3988517
4245602
4502687
4759772
5016857
5273942
5531027
5788112
6045197
6302282
6559367
6816452
7073537
7330622
7587707
7844792
8101877
8358962
8616047
8873132
9130217
9387302
9644387
9901472
10158557
10415642
10672727
10929812
11186897
11443982
11701067
11958152
12215237
12472322
12729407
12986492
13243577
13500662
13757747
14014832
14271917
14529002
14786087
15043172
15300257
15557342
15814427
16071512
16328597
16585682
16842767
17099852
17356937
17614022
17871107
18128192
18385277
18642362
18899447
19156532
19413617
19670702
19927787
20184872
20441957
20699042
20956127
21213212
21470297
21727382
21984467
22241552
22498637
22755722
23012807
23269892
23526977
23784062
24041147
24298232
24555317
24812402
25069487
25326572
25583657
